# Supplementary material for: Integrating consumer perspectives into a large-scale health literacy audit of health information materials: learnings and next steps
Source: BMC Health Serv Res. 2023 Apr 29;23:416. doi: 10.1186/s12913-023-09434-3 (PMC10148726; doi:10.1186/s12913-023-09434-3)
Supplement: Supplementary file 1 — Additional file 1: Supplementary Table 1. Descriptive characteristics of all resources, N=147. Supplementary Table 2. Descriptive health literacy characteristics of sample resources, n=49. [file 12913_2023_9434_MOESM1_ESM.xlsx]

## Sheet: Table 1
Supplementary Table 1. Descriptive characteristics of all resources, N=147
Note: Green highlighted cells with a dot indicate presence of the variable shown in column. Empty cells indicate absence of this variable.
	Title	ID	selected for further audit	Type of resource	Translated versions available	Designed for Aboriginal and Torres Strait Islander communities	Targeted towards carers	IHL: Asking questions	IHL: complementary medicines	IHL: seeking information	IHL: cost of medicines	Understanding: addiction	Understanding: interactions	Understanding: storage	Understanding: disposal	Understanding: expiry date	Understanding: taking others' prescription medicine	Understanding: benefits and risks	Attitude: asking questions	Attitude: consistent health professional	Attitude: seek support before starting medicine	Attitude: shared decision making	Attitude: seeking information to prepare	Extracting: instructions	Extraction: side effects	Extraction: warning/allergies	Extraction: active ingredients	Extraction: what medicine is used for	Extraction: directions for use	Extraction: dosage	Information sources: leaflet	Information sources: phone service	Totla number indicators	2019 - 2020 unique page views	Avg. Time on Page	Entrances	Bounce Rate	Unique events	2020 - 2021 unique page views	Avg. Time on Page	Entrances	Bounce Rate	Unique events	Year created	Year updated
General quality use of medicinces	Complementary medicines explained	1	1	1. card stack				●	●	●			●					●	●		●			●	●		●			●			14	726	00:02:45	458	0.6681		463	00:00:27	324	0.713		Dec 2016	April 2021
	Making wise choices about medicines	2	1	1. card stack				●	●	●	●		●					●	●		●	●		●	●		●		●	●	●		10	2406	00:00:57	2330	0.9506		231	00:01:35	231	0.6017		Jan 2017	May 2021
	Lifestyle choices for better health	3		1. card stack				●		●			●					●	●				●		●		●			●	●		15	496	00:02:21	115	0.6609		786	00:01:15	324	1		Jan 2017	June 2020
	Understanding drug interactions	4	1	1. card stack				●	●	●			●					●	●		●			●	●	●	●		●	●	●	●	10	3017	00:00:51	2253	0.6272		5320	00:01:04	4718	0.5981		Jan 2017	April 2021
	Consumer medicines information (CMI) explained	5	1	1. card stack				●	●	●			●	●	●			●	●		●			●	●		●			●	●	●	10	4621	00:01:02	4048	0.4056		3747	00:01:33	3192	0.4492		Feb 2017	Aug 2019
	Buying medicines over the internet	6	1	1. card stack					●	●						●		●			●				●								19	3208	00:01:03	2750	0.9015		2128	00:03:15	1989	0.8371		Nov 2018	May 2019
	Finding good information about medicines	7	1	1. card stack				●	●	●			●					●	●		●	●		●	●	●	●				●	●	11	611	00:00:49	139	0.6691		740	00:00:59	463	0.7269		April 2017	June 2020
	Medicine and side effects	8		1. card stack				●	●	●			●					●	●		●	●		●	●				●	●	●		12	955	00:04:49	496	0.7702		1665	00:03:05	1156	0.6401		April 2017	May 2021
	Active ingredient prescribing: all you need to know	9	1	1. card stack	●				●										●		●	●		●	●	●	●					●	16						5274	00:03:24	3469	0.8268		Sept 2020	May 2021
	How medicines are approved for use in Australia	10		1. card stack				●	●	●								●	●		●	●		●	●								16	2520	00:05:14	2291	0.8167		3978	00:03:19	3423	0.75		Jan 2017	Nov 2020
	Managing your medicines	11		1. card stack				●	●				●	●	●			●	●		●	●		●	●		●	●	●	●	●		9	2864	00:02:49	1298	0.5593		2452	00:03:12	1897	0.6342		Jan 2017	June 2020
	MedicineWise app: frequently asked questions	12		1. card stack					●									●	●				●	●	●	●	●	●	●	●	●		13	5805	00:02:25	3590	0.734		3516	00:02:56	2452	0.6603		May 2017	April 2020
	Medicines and brand names, explained	13		1. card stack				●										●	●		●	●		●	●	●	●				●		15	3132	00:04:59	2330	0.7378		2637	00:02:49	1804	0.8157		Jan 2017	April 2021
	Keeping your medicines costs down	14	1	1. card stack				●		●	●								●			●	●							●			18	1566	00:09:39	1375	0.8611		2313	00:02:13	2220	0.8333		Jan 2017	March 2021
	How to give medicines to children	15		1. card stack			●		●				●	●				●			●			●			●		●	●			16	649	00:03:13	344	0.6657		786	00:02:11	416	0.7788		March 2017	Jan 2020
	Keeping a medicines list	16	1	1. card stack					●	●			●										●	●	●	●				●			17	7561	00:01:55	5996	0.557		4811	00:02:04	3377	0.5754		Feb 2017	March 2020
	Understanding medical tests	17	1	1. card stack				●					●					●	●			●	●	●	●		●	●	●	●	●	●	11	76	00:00:08	38	0							Feb 2017	May 2019
	Imaging explained	18		1. card stack				●		●	●							●	●		●	●	●		●								16	2177	00:06:18	1986	0.8847		1527	00:05:57	1388	0.933		Dec 2016	Oct 2020
	Imaging and children	19	1	1. card stack			●	●			●							●	●		●	●	●		●			●		●			15	191	00:00:18	115	1		93	00:01:28	93	0.4946		Oct 2018	Dec 2019
	Using medicines at school	20		1. card stack			●							●									●	●				●				●	20	344	00:02:50	76	0		46	00:00:00	0	0		Jan 2020	Feb 2020
	Clinical trials: why are they important?	21		1. card stack				●		●								●	●		●	●	●										18						786	00:04:05	231	0.8009		Nov 2020	April 2021
	Your medical imaging test	22		2. Patient Action Plan/Tool				●		●								●	●		●	●				●		●					17					63					35	pre2015	2020
	5 questions to ask your doctor or other health care provider before you get any test, treatment or procedure	23	1	6. Fact sheet	●					●												●											23
	Medicines List	24		6. Fact sheet					●																		●	●	●	●		●	19					0					737	pre 2015	2018
	5 questions to ask your health professional	25		3. social media				●											●		●		●										21											2020	nil
	Taking medicines in pregnancy	26	1	1. card stack				●	●									●	●		●	●			●						●	●	16	115	00:00:01	38	1		185	00:00:38	139	0.3309		Aug 2018	Aug 2019
	Taking medicines while breastfeeding	27		1. card stack				●	●				●					●	●	●	●	●		●	●	●				●		●	12	306	00:04:41	115	0.4967		324	00:01:22	278	0.8309		Aug 2018	Aug 2019
	5 questions to ask your health professional	28		3. social media				●											●		●		●										21											2020	nil
	Asking the right questions when you see your health professional	29		3. social media				●											●		●	●	●										20											2017	nil
	Times really have changed	30	1	3. social media				●											●		●		●										21											2017	nil
	We're listening	31		3. social media				●											●		●		●										21											2017	nil
	Medicines come with both risks and benefits	32	1	3. social media						●		●	●					●	●		●			●			●						17											2019	nil
	Don’t don't double double dose dose. Know your active ingredient	33	1	3. social media						●			●					●			●			●			●						19											2019	nil
	You know what's in your breakfast cereal	34		3. social media						●			●											●	●		●						20											2018	nil
	What happens when two pills go on a blind date	35	1	3. social media						●			●					●							●		●						20											2019	nil
	Keeping your medicine costs down	36		3. social media							●																						24											2019	nil
	The word on the street	37		3. social media				●		●									●														22											2020	nil
	Medicines and heat (1)	38	1	3. social media						●				●																			23											2020	nil
	Medicines and heat (2)	39		3. social media																				●									24											2020	nil
	Medicines and alcohol	40		3. social media						●			●						●														22											2019	nil
	Be like Anthony	41		3. social media				●											●								●						22											2020	nil
	Medicines come in many forms	42		3. social media						●									●								●						22											2018	nil
	Does your bathroom cabinet spark joy?	43	1	3. social media										●	●	●	●																21											2019	nil
	Double dose junction - know your active ingredient	44		3. social media						●								●	●		●				●		●			●			18											2019	nil
	Giving medicines to kids - Tips from a pharmacist	45		4. Video			●						●		●			●	●					●	●		●		●	●			16											2019	nil
	Giving medicines to kids - Tips from a child life therapist	46		4. Video			●																									●	24											2019	nil
	Giving the medicines to kids: Tips from a nurse	47	1	4. Video			●						●					●						●					●	●		●	19											2019	nil
Pain and pain medicines	Managing migraine	48	1	1. card stack				●	●			●	●					●	●		●	●			●		●			●			14	3475	00:02:06	2902	0.6975		1804	00:03:49	1342	0.8999		April 2017	May 2019
	Opioid medicines and chronic non-cancer pain	49		1. card stack				●	●			●	●					●	●		●	●	●		●		●			●	●	●	11	3628	00:02:52	1222	0.7815		3053	00:05:35	1619	0.6288		Oct 2019	June 2020
	Treating my child's pain or fever - paracetamol or ibuprofen?	50	1	1. card stack			●	●	●				●					●	●		●	●		●	●		●		●	●		●	12	14054	00:03:24	13023	0.9149		12351	00:02:58	11796	0.8941		Feb 2015	May 2021
	Topical medicines for musculoskeletal pain	51		1. card stack					●									●	●		●			●	●	●	●		●	●		●	14	1604	00:00:34	726	0.8416		1604	00:02:40	694	0.7334		June 2019	June 2021
	Managing period pain	52		1. card stack				●	●	●		●	●					●									●					●	17	1719	00:02:45	1413	0.811		3238	00:04:36	3099	0.7761		Oct 2017	July 2020
	Pain: what is going on?	53		1. card stack				●	●	●			●					●	●		●			●		●	●				●		14	1566	00:02:12	306	0.6242		509	00:09:31	185	0.5027		Oct 2019	May 2021
	Opioid prescribing changes - improving safety, reducing harm	54		1. card stack					●									●	●		●	●		●	●		●			●	●	●	14						1480	00:03:35	786	0.7061		July 2020	Mar 2021
	Managing rheumatoid arthritis	55		1. card stack				●	●				●					●	●	●	●		●	●	●			●	●	●	●		11	878	00:07:02	3513	0.7828		601	00:01:16	370	0.7514		Feb 2018	Jan 2021
	Medicines for pain relief: what are the options?	56	1	1. card stack				●					●					●	●		●	●			●		●	●	●	●	●	●	12	10120	00:02:05	7638	0.7999		17717	00:03:21	15728	0.7353		Sept 2017	March 2021
	Osteoarthritis, explained	57		1. card stack				●										●	●		●	●		●									19	687	00:02:43	496	0.6935		601	00:03:15	278	0.8309		Oct 2017	June 2019
	Headaches and how to treat them	58		1. card stack				●										●	●		●	●	●	●	●			●	●	●			14	1031	00:02:13	649	0.8243		1156	00:04:23	833	0.8331		April 2017	Jan 2021
	Osteoarthritis, explained	59		1. card stack				●										●	●		●	●		●									19	687	00:02:43	496	0.6935		601	00:03:15	278	0.8309		Oct 2017	June 2019
	Amitriptyline for nerve pain	60	1	1. card stack				●					●					●	●		●				●					●	●		17	23601	00:02:44	20928	0.7901		33446	00:03:36	30531	0.7928		Oct 2018	March 2021
	Pregabalin for nerve pain	61		1. card stack				●				●	●					●	●		●	●			●	●		●	●	●	●		12	8631	00:03:22	6912	0.7127		12583	00:03:07	10825	0.7606		Jan 2018	March 2021
	Chronic pain explained	62		1. card stack				●		●								●	●		●	●	●	●	●					●	●		14	3628	00:01:17	1719	0.6739		4210	00:02:11	1897	0.7074		Oct 2018	July 2021
	Nerve pain, explained	63		1. card stack				●		●									●		●	●	●				●	●					17	3284	00:02:40	649	0.4715		3978	00:02:30	879	0.8419		Jan 2018	March 2021
	10 things you need to know about low back pain	64		1. card stack				●			●							●	●		●	●	●		●								17	1948	00:01:30	1031	0.9263		1804	00:01:50	740	0.75		Oct 2018	May 2020
	Managing osteoarthritis	65		1. card stack				●		●								●				●											21	535	00:00:51	267	0.4307		1064	00:01:17	555	0.5838		Oct 2018	June 2020
	Arthritis explained	66		1. card stack																	●	●											23	229	00:02:03	0	0		694	00:02:21	139	0.6691		Oct 2018	June 2020
	Lowering your opioid dose	67		2. Patient Action Plan/Tool				●		●		●						●	●			●	●		●	●				●			15					884					616	2019	nil
	Managing pain and opioid medicines	68	1	2. Patient Action Plan/Tool				●	●			●	●	●	●		●	●	●			●			●	●	●	●		●			10					447					294	2019	nil
	5 Qustions to ask about using opioids for back pain or osteoarthritis	69		2. Patient Action Plan/Tool				●	●			●	●	●	●		●	●	●			●			●	●	●	●		●			10					0					155	2020	nil
	Low back pain - do you need a scan?	70	1	6. Fact sheet						●								●	●			●											21					548					332	2018	nil
	Helping patients live with neuropathic pain	71		2. Patient Action Plan/Tool						●												●											23					0					55	2018	2021
	Amitriptyline for nerve pain	72		6. Fact sheet						●								●					●		●	●	●	●	●	●	●	●	14					0					1952	2018	2021
	Osteoarthritis management - a team approach	73		2. Patient Action Plan/Tool						●									●			●										●	21					0					38	2017	nil
	Chronic pain: what can I do?	74		6. Fact sheet					●	●			●					●	●			●			●	●	●	●			●		14					85					72	2015	nil
	Low back pain recovery plan	75		2. Patient Action Plan/Tool						●												●											23					571					317	2018	nil
	Information about opioids and chronic non-cancer pain	76	1	4. Video				●				●						●	●		●	●			●		●	●		●			15											2020	nil
depression and anxiety	Antidepressant medicines explained	79		1. card stack				●	●				●						●		●	●			●		●			●	●		15	12412	00:03:21	9738	0.7859		5181	00:02:41	4163	0.7		Jan 2017	Oct 2020
	Anxiety disorders: what you need to know	80	1	1. card stack				●	●	●		●						●	●		●	●	●	●	●					●			13	2444	00:02:23	649	0.722		416	00:00:49	139	0.6691		Feb 2019	March 2020
	Antidepressants: 10 things you should know	81	1	1. card stack														●			●	●			●						●		20	15276	00:02:26	14397	0.7899		3331	00:02:05	2776	0.8166		Feb 2017	Dec 2019
	Depression: what you need to know	82		1. card stack				●											●		●	●	●		●	●							18	993	00:00:52	191	0.6021		416	00:00:32	278	0.6655		Jan 2017	Sept 2020
	depression - You management options	83	1	5. Decision Aid				●		●								●	●		●	●	●		●								17					854					290	2019	nil
	Depression - You management options	84		6. Fact sheet					●	●								●			●	●			●			●	●	●			16					64					56	2016	nil
	About depression medicines - what you need to know about your antidepressant	85	1	6. Fact sheet		●	●			●			●				●	●							●	●							19					59					45	2016	nil
Heart health	Understanding blood pressure	86	1	1. card stack				●	●									●	●		●	●			●			●		●			16	12412	00:03:14	12259	0.823		9159	00:04:46	8928	0.7641		April 2017	June 2021
	Anticoagulant medicines and how to take them	87		1. card stack				●	●				●					●	●		●			●	●					●		●	15	802	00:01:13	115	0.3304		971	00:02:18	231	0.4026		Dec 2017	Dec 2020
	Warfarin and how to take it	88		1. card stack				●	●				●					●	●		●				●				●	●		●	15	6339	00:03:58	5079	0.6942		8142	00:02:54	6939	0.7799		Dec 2017	Dec 2020
	Introducing medicines for heart failure	89		1. card stack				●	●	●								●	●		●			●	●		●		●	●		●	13						1203	00:01:27	93	1		March 2021	nil
	Statin medicines: frequently asked questions	90		1. card stack				●										●	●		●	●		●	●		●			●	●	●	14	2177	00:02:36	1375	0.7498		3562	00:03:21	3099	0.691		June 2017	Aug 2019
	How can I take an active role in managing my heart failure?	91		1. card stack				●										●	●		●				●								20						509	00:02:47	0	0		March 2021	nil
	Heart disease and stroke risk - what can be done?	92		1. card stack														●	●		●		●	●	●			●			●	●	16	458	00:00:50	229	0.5022		416	00:00:43	185	0.2486		Oct 2017	Aug 2019
	I might have heart failure, what do I need to know?	93		1. card stack				●		●									●				●										21						694	00:02:34	46	0		March 2021	nil
	Heart Failure: What you need to know	94	1	6. Fact sheet					●	●									●	●	●	●						●		●		●	16					0					265	2021	nil
	Heart Failure: More than just your heart	95		2. Patient Action Plan/Tool				●		●								●	●			●							●	●			18					0					238	2021	nil
	Warfarin dose tracker	96		2. Patient Action Plan/Tool				●	●	●			●					●	●		●									●		●	16					0					132	Pre 2015	2020
	Staying on track with your statin	97	1	2. Patient Action Plan/Tool						●								●				●	●		●			●	●	●		●	16					384					484	2017	nil
	Statin medicines: frequently asked questions	98		6. Fact sheet						●								●				●			●		●	●			●	●	17					173					199	2017	nil
	Blood pressure: what is blood pressure?	99		4. Video															●		●	●							●				21											2015	N/A
	Blood pressure: what causes high blood pressure?	100		4. Video															●		●	●											22											2015	N/A
	Blood pressure: managing high blood pressure	101	1	4. Video																		●						●		●			22											2015	N/A
	Statin' the facts	102		3. social media						●								●	●		●				●			●		●		●	17											2019	nil
ANTIBIOTIC RESISTANCE/ COLDS/ FLU/ VACCINE	Respiratory Tract Infections (RTIs) - nose, throat and lungs	103		1. card stack					●									●	●		●			●	●		●	●				●	16	4163	00:04:25	3628	0.8316		3238	00:03:24	2544	0.8184		April 2017	Feb 2021
	Urinary tract infections (UTIs) explained	104		1. card stack														●	●		●				●		●	●	●		●		17	6607	00:03:02	5881	0.8247		6708	00:02:49	5782	0.7559		April 2017	June 2020
	The flu jab, explained	105		1. card stack				●			●							●	●		●	●	●		●	●		●					15	7371	00:01:40	5996	0.8924		1850	00:03:33	1527	0.8788		May 2019	May 2021
	Vaccines and immunisation	106	1	1. card stack						●	●							●					●		●	●							19	7218	00:03:34	7027	0.8587		4256	00:00:57	3978	0.907		April 2017	Dec 2019
	Antibiotics, explained	107	1	1. card stack				●	●	●			●	●	●		●	●	●		●			●	●		●	●	●	●	●	●	7	8020	00:05:12	6836	0.81		10408	00:04:31	9668	0.8086		March 2017	June 2020
	What every parent should know about coughs, colds, earaches and sore throats	108	1	1. card stack			●	●		●									●		●	●	●										19	1222	00:02:52	382	0.699		1712	00:04:04	1110	0.7919		April 2017	Jan 2020
	The measles vaccine, explained	109		1. card stack														●			●		●		●						●		20	649	00:01:09	267	0.8577		231	00:02:33	139	0.6691		June 2019	Aug 2019
	Antibiotics, antibiotic resistance and childhood respiratory tract infections	110		1. card stack			●	●																	●								23	496	00:03:55	153	0.3304		231	00:00:14	84	0		Oct 2018	May 2019
	COVID-19 and you	111	1	1. card stack						●													●										23						786	00:00:19	0	0		May 2020	Mar 2021
	Antibiotic resistance: the facts	112		1. card stack													●	●	●		●	●		●						●			18	3284	00:02:41	2368	0.6613		2591	00:05:32	1619	0.6288		Oct 2018	Jan 2021
	What every parent should know about coughs, colds, earaches and sore throats	113		6. Fact sheet			●			●								●							●							●	21					269					193	2017	ni
	The facts about antibiotics	114		6. Fact sheet						●							●	●															22					134					120	2016	ni
	Respiratory tract infections: Manage your symptoms	115		2. Patient Action Plan/Tool					●	●																●		●					21					624					700	pre 2015	2016
	Antibiotics, don't be a jerk	116		4. Video															●			●											23												nil
	Fight antibiotic resistance	117		4. Video									●					●															23												nil
	NPS Tonic TV:Vaccinating against whooping cough	118		4. Video																								●					24												nil
	The Pick up	119		4. Video														●															24												nil
	Pills of wisdom	120		4. Video																				●									24												nil
	Inhaler devices for respiratory medicines	121		1. card stack				●		●				●											●				●	●	●		18	2482	00:03:16	1757	0.6522		3654	00:04:18	2683	0.7585		March 2017	June 2021
	Asthma explained	122		1. card stack															●											●			23	649	00:01:12	496	0.8468		786	00:02:33	46	0		March 2020	March 2021
	Medicines for COPD	123		1. card stack				●		●								●	●		●				●						●	●	17	1031	00:02:40	496	0.6935		1573	00:01:01	1249	0.5188		Feb 2017	Sept 2020
	Medicines for treating asthma	124		1. card stack				●											●						●						●	●	20	1375	00:03:08	191	0.801		1480	00:03:00	370	0.7514		Feb 2020	June 2021
	Chronic obstructive pulmonary disease (COPD) explained	125		1. card stack				●											●				●								●		21	496	00:01:51	344	1		971	00:04:04	786	0.7646		Oct 2018	Sept 2020
	Getting children ready for spirometry - a guide for parents and carers	126		6. Fact sheet			●			●													●		●			●				●	20					0					30	2020	2021
	An introduction to managing asthma and wheeze in children under 6	127	1	6. Fact sheet			●			●									●				●					●	●	●		●	18					247					216	2020	nil
dementia	Medicines and dementia: what you need to know	128		1. card stack				●	●	●								●	●		●	●	●	●	●		●	●	●	●			11	267	00:04:45	153	0.4967		1619	00:05:44	463	0.7991		Jan 2017	Jan 2021
	Medicines and dementia: other conditions	129		1. card stack				●		●								●	●						●								20	191	00:05:52	0	0		463	00:00:39	93	0		Oct 2017	June 2020
	Medicines & Dementia	130	1	6. Fact sheet			●			●								●	●	●	●	●	●		●							●	16					299					510	2015	nil
	Medicines & Dementia: Strategies to address distress	131		6. Fact sheet						●								●	●		●	●			●			●				●	17					112					319	2015	nil
	Medicines & Dementia: Tips for good medicine management	132	1	6. Fact sheet					●	●								●	●		●	●	●										18					144					292	2015	nil
	Dementia and changed behaviours: A plan for you and your carers	133	1	2. Patient Action Plan/Tool			●			●												●	●									●	21					0					770	2020	nil
bone	Managing osteoporosis	134	1	1. card stack				●											●		●										●		21	267	00:03:37	38	0		185	00:00:00	0	0		Oct 2018	June 2020
	Osteoporosis explained	135		1. card stack				●	●													●											22	191	00:09:29	76	1		139	00:01:00	46	0		Oct 2017	June 2020
	Bone health action plan - for use with patient being prescribed an osteoporosis medicine	136	1	2. Patient Action Plan/Tool					●									●			●						●	●	●	●			18					377					170	2015	nil
musuclar	Ankle sprains: 10 things you should know	137		1. card stack				●										●	●		●	●	●		●								18	7867	00:03:57	7829	0.9121		2082	00:00:59	2082	0.9332		Feb 2017	Sept 2020
	Acute knee injuries, explained	138		1. card stack				●										●				●	●		●								20	1069	00:09:43	878	0.9134		463	00:00:17	416	0.8894		Feb 2017	Sept 2020
	Discussing acute ankle and knee injuries	139	1	2. Patient Action Plan/Tool																													25					53					45	2016	nil
other	Medicines and type 2 diabetes	140		1. card stack				●	●				●					●	●		●	●			●	●	●	●				●	13	1833	00:01:14	1413	0.7565		3562	00:02:27	2776	0.7165		April 2017	Aug 2019
	Type 2 diabetes, explained	141		1. card stack				●		●									●		●		●		●		●			●	●		16	802	00:02:10	649	0.7643		925	00:01:38	740	0.5		April 2017	June 2020
	Lifestyle and metformin for type 2 diabetes	142	1	5. Decision Aid						●								●			●	●	●		●		●	●	●			●	15					75					93	2016	nil
	PPI therapy for managing GORD	143		2. Patient Action Plan/Tool						●									●		●							●	●	●			19					1108					603	2018	nil
	Managing reflux and heartburn	144		1. card stack				●	●	●			●					●	●		●	●			●				●	●			14	4239	00:03:14	3513	0.7828		1619	00:01:35	1110	0.6667		June 2018	March 2021
	Managing hay fever	145	1	1. card stack					●	●			●					●	●			●		●	●	●	●		●	●		●	12	496	00:00:31	496	0.9234		1434	00:03:30	1388	0.7997		Nov 2017	Jan 2021
	How to sleep right	146		1. card stack				●											●		●	●	●	●	●							●	17	1337	00:02:11	416	0.7788		1527	00:01:17	1031	0.8147		Oct 2017	May 2019
	Medicinal cannabis, explained	147		1. card stack				●		●			●					●	●		●			●	●		●			●		●	14						3238	00:06:13	1018	0.5791		May 2020	Mar 2021
	Medicinal Cannabis: What would you like to know?	148	1	6. Fact sheet						●	●		●					●	●		●	●			●	●	●	●	●	●		●	11					0					1867	2020	nil
	Is medicinal cannabis suitable for me?	149		6. Fact sheet							●							●		●	●	●			●								19					3					1047	2020	nil

## Sheet: Table 2
Supplementary Table 2. Descriptive health literacy characteristics of sample resources, n=49
Title	Resource type	Understandability	Actionability	Reading Grade	% complex language	Passive voice
Complementary medicines explained	1. Card stack	69.2308	60	14	27	11
Making wise choices about medicines	1. Card stack	73.3333	60	12	13.7	10
Understanding drug interactions	1. Card stack	85.7143	80	14	19.4	14
Consumer Medicines information (CMI) explained	1. Card stack	69.2308	60	13	22.3	23
Buying medicines over the internet	1. Card stack	84.6154	60	13	19.6	8
Finding good information about medicines	1. Card stack	92.3077	60	13	18.4	15
Active ingredient prescribing: All you need to know	1. Card stack	57.1429	40	14	17.7	19
Keeping your medicine costs down	1. Card stack	57.1429	33.3333	14	16.9	27
Understanding medical tests	1. Card stack	69.2308	60	11	17.1	2
Imaging and children	1. Card stack	76.9231	60	13	19.7	23
Taking medicines in pregnancy	1. Card stack	69.2308	60	13	15.8	11
Keeping a medicines list	1. Card stack	71.4286	60	11	10.9	1
5 questions to ask your doctor or other health care provider	6. Fact sheet	100	100	12	24.2	4
Times really have changed	3. Social media	100	100	8	8.1	0
Risks and benefits	3. Social media	85.7143	100	8	13.8	0
Don’t don’t, double double, dose dose. Know your active ingredient	3. Social media	100	100	8	18.4	0
Medicines and heat	3. Social media	94.1176	100	9	7.8	2
Does your bathroom cabinet spark joy?	3. Social media	94.1176	100	10	26	0
What happens when two pills go on a blind date	3. Social media	75	60	7	12.7	1
Giving medicines to kids: Tips from a nurse	4. Video	76.9231	83.3333	9	9.4	1
Medicines for pain relief: what are the options?	1. Card stack	92.3077	83.3333	12	30.3	26
Amitriptyline for nerve pain	1. Card stack	92.3077	83.3333	11	19.9	8
Managing migraine	1. Card stack	46.1538	60	13	28.7	22
Treating my child’s pain or fever – paracetamol or ibuprofen?	1. Card stack	91.6667	60	15	28.8	15
Managing pain and opioid medicines	2. Patient Action Plan	93.75	66.6667	11	20.3	4
Low back pain - do you need a scan?	6. Fact sheet	81.25	50	9	13.2	3
Information about opioids and chronic non-cancer pain	4. Video	84.6154	60	13	20.8	7
Anxiety disorders: what you need to know	1. Card stack	84.6154	60	13	24	24
Antidepressants: 10 things you need to know	1. Card stack	93.3333	80	14	17.4	3
About depression medicines - what you need to know about your antidepressant	6. Fact sheet	83.3333	60	10	11.9	0
Treating anxiety disorders: what are the options?	5. Patient decision aid	80	80	12	21.2	6
Understanding blood pressure	1. Card stack	100	80	11	14.3	6
Heart Failure what you need to know	6. Fact sheet	100	60	10	7.6	6
Staying on track with your statin	2. Patient Action Plan	93.75	80	11	18.8	2
Blood pressure: Managing high blood pressure	4. Video	84.6154	40	11	14	0
Antibiotics explained	1. Card stack	100	100	14	30.7	12
What every parent should know about coughs, colds, earaches and sore throats	1. Card stack	100	66.6667	10	20.4	28
COVID-19 and you	1. Card stack	91.6667	100	11	14.3	0
Vaccines and immunisation	1. Card stack	100	75	12	31	81
An introduction to managing asthma and wheeze in children	6. Fact sheet	84.6154	80	10	19.2	11
Medicines & Dementia: Tips for good medicines management	6. Fact sheet	93.75	100	13	16.7	3
Medicines & Dementia	6. Fact sheet	81.25	83.3333	13	25.8	52
Dementia and changed behaviours: A plan for you and your carers	2. Patient Action Plan	93.75	100	10	13.5	1
Managing osteoporosis	1. Card stack	83.3333	80	13	23.3	8
Bone Health Action Plan	2. Patient Action Plan	94.1176	100	11	26.9	3
Managing hay fever	1. Card stack	93.75	100	12	30.9	17
Discussing acute ankle and knee injuries	2. Patient Action Plan	84.6154	60	10	20.8	1
Lifestyle and metformin for type 2 diabetes	5. Patient decision aid	85.7143	100	11	18.7	6
Medicinal cannabis: What would you like to know?	6. Fact sheet	92.3077	80	15	24.6	74
